# Supplementary material for: ﻿Epimediumlongnanense (Berberidaceae), a new species from Gansu, China
Source: PhytoKeys. 2023 Feb 8;219:97–106. doi: 10.3897/phytokeys.219.94275 (PMC10209716; doi:10.3897/phytokeys.219.94275)
Supplement: XML Treatment for Epimedium longnanense [file phytokeys.219.94275-treatment1.xml]

<!DOCTYPE tp:taxon-treatment
  PUBLIC "-//TaxonX//DTD Taxonomic Treatment Publishing DTD v0 20100105//EN" "tax-treatment-NSO.dtd">
<tp:taxon-treatment xmlns:tp="http://www.plazi.org/taxpub"><tp:treatment-meta><kwd-group><label>Taxon classification</label><kwd>
              <named-content content-type="kingdom">Plantae</named-content>
            </kwd><kwd>
              <named-content content-type="order">Ranunculales</named-content>
            </kwd><kwd>
              <named-content content-type="family">Berberidaceae</named-content>
            </kwd></kwd-group><mixed-citation publication-type="journal"><person-group><name><surname>Jiang</surname><given-names>Jianhang</given-names></name><name><surname>Ji</surname><given-names>Ying</given-names></name><name><surname>Li</surname><given-names>Jianqiang</given-names></name><name><surname>Zhang</surname><given-names>Yanjun</given-names></name></person-group><article-title>﻿<italic><tp:taxon-name><tp:taxon-name-part taxon-name-part-type="genus" reg="Epimedium">Epimedium</tp:taxon-name-part><tp:taxon-name-part taxon-name-part-type="species" reg="longnanense">longnanense</tp:taxon-name-part></tp:taxon-name></italic> (<tp:taxon-name><tp:taxon-name-part taxon-name-part-type="family">Berberidaceae</tp:taxon-name-part></tp:taxon-name>), a new species from Gansu, China</article-title><source>PhytoKeys</source><day>08</day><month>02</month><year>2023</year><volume>219</volume><fpage>97</fpage><lpage>106</lpage><pub-id pub-id-type="doi">10.3897/phytokeys.219.94275</pub-id></mixed-citation></tp:treatment-meta><tp:nomenclature><label>﻿</label><tp:taxon-name>
            <object-id xmlns:xlink="http://www.w3.org/1999/xlink" content-type="arpha" xlink:type="simple">B8743784-7ADB-57E5-A940-077242F75D9F</object-id>
            <tp:taxon-name-part taxon-name-part-type="genus" reg="Epimedium">Epimedium</tp:taxon-name-part>
            <tp:taxon-name-part taxon-name-part-type="species" reg="longnanense">longnanense</tp:taxon-name-part>
            <object-id xmlns:xlink="http://www.w3.org/1999/xlink" content-type="ipni" xlink:type="simple">urn:lsid:ipni.org:names:77313386-1</object-id>
          </tp:taxon-name><tp:taxon-authority>Y.J.Zhang</tp:taxon-authority><tp:taxon-status xmlns:xlink="http://www.w3.org/1999/xlink" xlink:type="simple">sp. nov.</tp:taxon-status><xref ref-type="fig" rid="F1">Figs 1</xref><xref ref-type="fig" rid="F2">, 2</xref></tp:nomenclature><tp:treatment-sec sec-type="material" id="SECID0EDHAC"><title>Type.</title><p>China, Gansu, Longnan Prefecture, Kangxian County, Kangnan Forest District, <named-content xmlns:xlink="http://www.w3.org/1999/xlink" content-type="dwc:verbatimCoordinates" xlink:type="simple"><named-content content-type="geo-json" specific-use="{&#34;type&#34;:&#34;Point&#34;,&#34;coordinates&#34;:[105.633333,32.983333]}" id="NCID0EMHAC" xlink:type="simple">32°59'N, 105°38'E</named-content></named-content>, alt. 2000 m, 15 June 2022, <italic>Yanjun Zhang 709</italic> (holotype, HIB!; isotypes, HIB!).</p><fig id="F1" position="float" orientation="portrait"><object-id xmlns:xlink="http://www.w3.org/1999/xlink" content-type="doi" xlink:type="simple">10.3897/phytokeys.219.94275.figure1</object-id><object-id xmlns:xlink="http://www.w3.org/1999/xlink" content-type="arpha" xlink:type="simple">233B6143-3692-5BBF-B7E4-F643D6E28254</object-id><label>Figure 1.</label><caption><p><italic><tp:taxon-name><tp:taxon-name-part taxon-name-part-type="genus" reg="Epimedium">Epimedium</tp:taxon-name-part><tp:taxon-name-part taxon-name-part-type="species" reg="longnanense">longnanense</tp:taxon-name-part></tp:taxon-name></italic><bold>A</bold> plant <bold>B</bold> flower <bold>C</bold> petal <bold>D</bold> inner sepal <bold>E</bold> stamen and gynoecium. Drawn by Nan Jia.</p></caption><graphic xmlns:xlink="http://www.w3.org/1999/xlink" xlink:href="phytokeys-219-097_article-94275__-g001.jpg" position="float" orientation="portrait" xlink:type="simple" id="oo_806570.jpg"><uri content-type="original_file" xlink:type="simple">https://binary.pensoft.net/fig/806570</uri></graphic></fig></tp:treatment-sec><tp:treatment-sec sec-type="diagnosis" id="SECID0EVIAC"><title>Diagnosis.</title><p><italic><tp:taxon-name><tp:taxon-name-part taxon-name-part-type="genus" reg="Epimedium">Epimedium</tp:taxon-name-part><tp:taxon-name-part taxon-name-part-type="species" reg="longnanense">longnanense</tp:taxon-name-part></tp:taxon-name></italic> is closely similar to <italic><tp:taxon-name><tp:taxon-name-part taxon-name-part-type="genus" reg="Epimedium">E.</tp:taxon-name-part><tp:taxon-name-part taxon-name-part-type="species" reg="flavum">flavum</tp:taxon-name-part></tp:taxon-name></italic> Stearn in morphology, but can be easily distinguished by its elongated rhizome, trifoliolate leaves, and relatively smaller and pale pink or purplish-red inner sepals.</p><fig id="F2" position="float" orientation="portrait"><object-id xmlns:xlink="http://www.w3.org/1999/xlink" content-type="doi" xlink:type="simple">10.3897/phytokeys.219.94275.figure2</object-id><object-id xmlns:xlink="http://www.w3.org/1999/xlink" content-type="arpha" xlink:type="simple">D5935EB2-9D83-532C-957E-B9FBF5A96F28</object-id><label>Figure 2.</label><caption><p><italic><tp:taxon-name><tp:taxon-name-part taxon-name-part-type="genus" reg="Epimedium">Epimedium</tp:taxon-name-part><tp:taxon-name-part taxon-name-part-type="species" reg="longnanense">longnanense</tp:taxon-name-part></tp:taxon-name></italic><bold>A</bold> habitat <bold>B</bold> plant <bold>C</bold> leaves (abaxial sides) <bold>D</bold> simple inflorescence with a flowering stem bearing one leaf <bold>E</bold> compound inflorescence with a flowering stem bearing two alternative leaves <bold>F</bold> flowers (adaxial view) <bold>G</bold> flower (abaxial view) <bold>H</bold> flower (Side view) <bold>I</bold> flower (Side view) and immature capsules <bold>J</bold> mature capsules <bold>K</bold> rhizome. Photographed by Yanjun Zhang and Ying Ji.</p></caption><graphic xmlns:xlink="http://www.w3.org/1999/xlink" xlink:href="phytokeys-219-097_article-94275__-g002.jpg" position="float" orientation="portrait" xlink:type="simple" id="oo_806571.jpg"><uri content-type="original_file" xlink:type="simple">https://binary.pensoft.net/fig/806571</uri></graphic></fig></tp:treatment-sec><tp:treatment-sec sec-type="description" id="SECID0E6KAC"><title>Description.</title><p>Perennial herbs 15–20 cm tall. Rhizome ca. 15 cm or longer, ca. 1 mm in diam., elongated. Leaves basal and cauline, trifoliolate. Leaflets 2.4–4 × 2.3–4 cm, broadly ovate or almost orbicular, membranous, adaxially glabrous, abaxially sparsely pubescent, base deeply cordate with usually rounded lobes, those of lateral leaflets unequal, margins spinous-serrulate, apex usually acute or obtuse. Flowering stem with one leaf, or occasionally two alternate leaves, glabrous. Inflorescence compound or simple, 5–15-flowered, 10–15 cm long, glandular, pedicels 1.5–3.5 cm long. Flowers 3–5 cm in diam., yellow. Outer sepals ovate, soon falling; inner sepals 6–8 × 2–3 mm, narrowly ovate, pale pink or purplish-red. Petals 1.5–2.5 cm, much longer than inner sepals, horn-shaped, yellow, spurs slender; basal lamina 6–8 mm high, distinct. Stamens ca. 4 mm long, included, anthers ca. 3 mm long, anthers and pollen pale yellow. Capsules ca. 2 cm long.</p></tp:treatment-sec><tp:treatment-sec sec-type="phenology" id="SECID0EELAC"><title>Phenology.</title><p>Flowering in June; fruiting in late June and early July.</p></tp:treatment-sec><tp:treatment-sec sec-type="etymology" id="SECID0EJLAC"><title>Etymology.</title><p>Longnan is located in the southeast of Gansu Province, the intersection of Qinba Mountain, Loess Plateau and Qinghai Tibet Plateau in China. Longnan is a biodiversity hotspot where many new species or new species records have been found (<xref ref-type="bibr" rid="B5">Liu et al. 2018</xref>; <xref ref-type="bibr" rid="B6">Qin et al. 2020</xref>; <xref ref-type="bibr" rid="B17">Zhang et al. 2022a</xref>). The new species, <italic><tp:taxon-name><tp:taxon-name-part taxon-name-part-type="genus" reg="Epimedium">E.</tp:taxon-name-part><tp:taxon-name-part taxon-name-part-type="species" reg="longnanense">longnanense</tp:taxon-name-part></tp:taxon-name></italic>, is found in this region and is named after the geographic name.</p></tp:treatment-sec><tp:treatment-sec sec-type="distribution" id="SECID0EGMAC"><title>Distribution and habit.</title><p>At present, <italic><tp:taxon-name><tp:taxon-name-part taxon-name-part-type="genus" reg="Epimedium">Epimedium</tp:taxon-name-part><tp:taxon-name-part taxon-name-part-type="species" reg="longnanense">longnanense</tp:taxon-name-part></tp:taxon-name></italic> is only known from its type locality, i.e. Kangnan Forest District, Kangxian County, Longnan Prefecture, Gansu Province, China. The new species mainly occurs in thickets at elevations of 1800–2300 m and is usually together with <italic><tp:taxon-name><tp:taxon-name-part taxon-name-part-type="genus" reg="Fargesia">Fargesia</tp:taxon-name-part><tp:taxon-name-part taxon-name-part-type="species" reg="nitida">nitida</tp:taxon-name-part></tp:taxon-name></italic> (Mitford) Keng f. ex Yi, <italic><tp:taxon-name><tp:taxon-name-part taxon-name-part-type="genus" reg="Rubia">Rubia</tp:taxon-name-part><tp:taxon-name-part taxon-name-part-type="species" reg="cordifolia">cordifolia</tp:taxon-name-part></tp:taxon-name></italic> L., <italic><tp:taxon-name><tp:taxon-name-part taxon-name-part-type="genus" reg="Smilax">Smilax</tp:taxon-name-part><tp:taxon-name-part taxon-name-part-type="species" reg="stans">stans</tp:taxon-name-part></tp:taxon-name></italic> Maxim., <italic><tp:taxon-name><tp:taxon-name-part taxon-name-part-type="genus" reg="Cardamine">Cardamine</tp:taxon-name-part><tp:taxon-name-part taxon-name-part-type="species" reg="tangutorum">tangutorum</tp:taxon-name-part></tp:taxon-name></italic> O. E. Schulz and <italic><tp:taxon-name><tp:taxon-name-part taxon-name-part-type="genus" reg="Veratrum">Veratrum</tp:taxon-name-part><tp:taxon-name-part taxon-name-part-type="species" reg="nigrum">nigrum</tp:taxon-name-part></tp:taxon-name></italic> L. It often grows in stone crevices with barren soil, and its elongated and slender rhizome might be an adaptive characteristic of its living environment. Except for <italic><tp:taxon-name><tp:taxon-name-part taxon-name-part-type="genus" reg="Epimedium">E.</tp:taxon-name-part><tp:taxon-name-part taxon-name-part-type="species" reg="longnanense">longnanense</tp:taxon-name-part></tp:taxon-name></italic>, there are two other species of <italic><tp:taxon-name><tp:taxon-name-part taxon-name-part-type="genus" reg="Epimedium">Epimedium</tp:taxon-name-part></tp:taxon-name></italic>, <italic><tp:taxon-name><tp:taxon-name-part taxon-name-part-type="genus" reg="Epimedium">E.</tp:taxon-name-part><tp:taxon-name-part taxon-name-part-type="species" reg="brevicornu">brevicornu</tp:taxon-name-part></tp:taxon-name></italic> Maxim. and <italic><tp:taxon-name><tp:taxon-name-part taxon-name-part-type="genus" reg="Epimedium">E.</tp:taxon-name-part><tp:taxon-name-part taxon-name-part-type="species" reg="pubescens">pubescens</tp:taxon-name-part></tp:taxon-name></italic> Maxim., in Gansu Province, China. In the type locality of <italic><tp:taxon-name><tp:taxon-name-part taxon-name-part-type="genus" reg="Epimedium">E.</tp:taxon-name-part><tp:taxon-name-part taxon-name-part-type="species" reg="longnanense">longnanense</tp:taxon-name-part></tp:taxon-name></italic>, we also found <italic><tp:taxon-name><tp:taxon-name-part taxon-name-part-type="genus" reg="Epimedium">E.</tp:taxon-name-part><tp:taxon-name-part taxon-name-part-type="species" reg="pubescens">pubescens</tp:taxon-name-part></tp:taxon-name></italic> at elevations of 300–1500 m, but no sympatric distribution of these two species was found.</p></tp:treatment-sec><tp:treatment-sec sec-type="Chinese name" id="SECID0ENAAE"><title>Chinese name.</title><p>Long nan yin yang huo (陇南淫羊藿).</p></tp:treatment-sec><tp:treatment-sec sec-type="material" id="SECID0ESAAE"><title>Additional specimens examined (Paratypes).</title><p>China, Gansu Province, Longnan Prefecture, Kangxian County, Kangnan Forest District, alt. 2270 m, 20 June 2021, <italic>Yanjun Zhang 699</italic> (HIB!); loc. cit., alt. 1900 m, 30 June 2022, <italic>Yanjun Zhang 710</italic> (HIB!).</p></tp:treatment-sec><tp:treatment-sec sec-type="IUCN Red list category" id="SECID0E3AAE"><title>IUCN Red list category.</title><p>Data available for the new species are still insufficient to assess its conservation status. According to the IUCN criteria (<xref ref-type="bibr" rid="B3">IUCN 2022</xref>), it is considered Data Deficient (<abbrev xmlns:xlink="http://www.w3.org/1999/xlink" xlink:title="Data Deficient" id="ABBRID0EGBAE" xlink:type="simple">DD</abbrev>) until more information becomes available. Although <italic><tp:taxon-name><tp:taxon-name-part taxon-name-part-type="genus" reg="Epimedium">E.</tp:taxon-name-part><tp:taxon-name-part taxon-name-part-type="species" reg="longnanense">longnanense</tp:taxon-name-part></tp:taxon-name></italic> currently has relatively good growth and protection status, we would like to elaborate that many other species of <italic><tp:taxon-name><tp:taxon-name-part taxon-name-part-type="genus" reg="Epimedium">Epimedium</tp:taxon-name-part></tp:taxon-name></italic> have severely suffered from destructive excavation due to their huge medicinal values. Therefore, special attention should be given to the conservation of the new species of <italic><tp:taxon-name><tp:taxon-name-part taxon-name-part-type="genus" reg="Epimedium">Epimedium</tp:taxon-name-part></tp:taxon-name></italic>.</p></tp:treatment-sec><ref-list><ref id="B5"><mixed-citation xmlns:xlink="http://www.w3.org/1999/xlink" xlink:type="simple"><person-group><name name-style="western"><surname>Liu</surname><given-names>N</given-names></name><name name-style="western"><surname>Guo</surname><given-names>YX</given-names></name><name name-style="western"><surname>Ling</surname><given-names>J</given-names></name><name name-style="western"><surname>Cui</surname><given-names>ZJ</given-names></name><name name-style="western"><surname>Wang</surname><given-names>ZH</given-names></name><name name-style="western"><surname>Ma</surname><given-names>Y</given-names></name></person-group> (<year>2018</year>) <article-title>Survey on medicinal plant resources of <tp:taxon-name><tp:taxon-name-part taxon-name-part-type="family">Ranunculaceae</tp:taxon-name-part></tp:taxon-name> in Yuzhong county of Gansu province.</article-title><source>Journal of Gansu University of Chinese Medicine</source><volume>35</volume>: <fpage>5</fpage>–<lpage>19</lpage>.</mixed-citation></ref><ref id="B6"><mixed-citation xmlns:xlink="http://www.w3.org/1999/xlink" xlink:type="simple"><person-group><name name-style="western"><surname>Qin</surname><given-names>WH</given-names></name><name name-style="western"><surname>Ding</surname><given-names>DD</given-names></name><name name-style="western"><surname>Li</surname><given-names>ZL</given-names></name><name name-style="western"><surname>Gao</surname><given-names>YF</given-names></name><name name-style="western"><surname>Li</surname><given-names>S</given-names></name><name name-style="western"><surname>Hong</surname><given-names>X</given-names></name></person-group> (<year>2020</year>) <article-title><italic><tp:taxon-name><tp:taxon-name-part taxon-name-part-type="genus">Oreocharis</tp:taxon-name-part><tp:taxon-name-part taxon-name-part-type="species">flavovirens</tp:taxon-name-part></tp:taxon-name></italic>, a new species of <tp:taxon-name><tp:taxon-name-part taxon-name-part-type="family">Gesneriaceae</tp:taxon-name-part></tp:taxon-name> from Southern Gansu Province, China.</article-title><source>PhytoKeys</source><volume>157</volume>: <fpage>101</fpage>–<lpage>112</lpage>. <ext-link xlink:type="simple" ext-link-type="doi" xlink:href="10.3897/phytokeys.157.31732">https://doi.org/10.3897/phytokeys.157.31732</ext-link></mixed-citation></ref><ref id="B17"><mixed-citation xmlns:xlink="http://www.w3.org/1999/xlink" xlink:type="simple"><person-group><name name-style="western"><surname>Zhang</surname><given-names>XJ</given-names></name><name name-style="western"><surname>Kuang</surname><given-names>TH</given-names></name><name name-style="western"><surname>Chen</surname><given-names>JT</given-names></name><name name-style="western"><surname>Li</surname><given-names>LJ</given-names></name><name name-style="western"><surname>Peng</surname><given-names>JY</given-names></name><name name-style="western"><surname>Guan</surname><given-names>KL</given-names></name><name name-style="western"><surname>Huang</surname><given-names>XH</given-names></name><name name-style="western"><surname>Wang</surname><given-names>HC</given-names></name><name name-style="western"><surname>Deng</surname><given-names>T</given-names></name></person-group> (<year>2022a</year>) <article-title><italic><tp:taxon-name><tp:taxon-name-part taxon-name-part-type="genus">Saxifraga</tp:taxon-name-part><tp:taxon-name-part taxon-name-part-type="species">sunhangiana</tp:taxon-name-part></tp:taxon-name></italic> (<tp:taxon-name><tp:taxon-name-part taxon-name-part-type="family">Saxifragaceae</tp:taxon-name-part></tp:taxon-name>), a new species from Gansu, China.</article-title><source>Taiwanla</source><volume>67</volume>: <fpage>195</fpage>–<lpage>200</lpage>. <ext-link xlink:type="simple" ext-link-type="uri" xlink:href="http://dx.doi.https://doi.org/10.6165/tai.2022.67.195">http://dx.doi.https://doi.org/10.6165/tai.2022.67.195</ext-link></mixed-citation></ref><ref id="B3"><mixed-citation xmlns:xlink="http://www.w3.org/1999/xlink" xlink:type="simple">IUCN (<year>2022</year>) IUCN red list of threatened species, version 2022-6. <ext-link xlink:type="simple" ext-link-type="uri" xlink:href="https://www.iucnredlist.org">https://www.iucnredlist.org</ext-link> [accessed 20 January 2022]</mixed-citation></ref></ref-list></tp:taxon-treatment>
